# Supplementary material for: Maternal metal concentration during gestation and pediatric morbidity in children: an exploratory analysis
Source: Environ Health Prev Med. 2021 Mar 25;26:40. doi: 10.1186/s12199-021-00963-z (PMC7995788; doi:10.1186/s12199-021-00963-z)
Supplement: Supplementary file 5 — Additional file 5: Figure S2: Graphical presentation of the metal concentrations by outcomes [file 12199_2021_963_MOESM5_ESM.zip]

Archive with 6 entries (6 files):
- SuppMat_fig2a_preterm.tif
- SuppMat_fig2b_asthma.tif
- SuppMat_fig2c_cardio.tif
- SuppMat_fig2d_behav.tif
- SuppMat_fig2e_obesity.tif
- SuppMat_fig2f_malf.tif
